# Supplementary material for: The Use of Infographics to Inform Infection Prevention and Control Nursing Practice: A Descriptive Qualitative Study
Source: Healthcare (Basel). 2025 Nov 18;13(22):2961. doi: 10.3390/healthcare13222961 (PMC12652311; doi:10.3390/healthcare13222961)
Supplement: Supplementary file 1 [file healthcare-13-02961-s001.zip]

Archive with 2 entries (2 files):
- Tabel S2 - COREQ Checklist.pdf
- Table S1 - Interview guide.pdf
